# Supplementary material for: Sialylated glycoproteins suppress immune cell killing by binding to Siglec-7 and Siglec-9 in prostate cancer
Source: J Clin Invest. 2024 Oct 22;134(24):e180282. doi: 10.1172/JCI180282 (PMC11645153; doi:10.1172/JCI180282)
Supplement: Supporting data values [file jci-134-180282-s051.xlsx]

## Sheet: Figure 1A
Normal	Cancer
0.167497	0.0414964
0.267975	0.136047
0.0330083	0.220835
0.263675	0.0728935
0.174075	0.0204369
0.166301	0.149583
0.227978	0.178451
0.219773	0.0680259
0.493567	0.430457
0.154034	0.0954646
0.22059	0.691579
0.121867	0.156217
0.149135	0.651715
0.372516	0.304762
0.337955	0.17244
0.369927	0.060135
0.38124	0.464152
0.374498	0.26096
0.38062	0.367485
0.0819126	0.10392
0.479227	0.144025
0.368133	0.335305
0.451093	0.56742
0.46211	0.211424
0.29614	0.201258
0.234311	0.449641
0.0459169	0.438294
0.151351	0.337518
0.0970023	0.225897
0.116777	0.200642
0.102414	0.133686
0.187017	0.261459
0.170831	0.0767616
0.0661681	0.176622
0.119451	0.258748
0.0516513	0.508146
0.0777728	0.0993056
0.0997222	0.188742
0.0434622	0.395224
0.0845584	0.270847
0.0763276	0.31335
0.13657	0.538922
0.181724	0.221697
0.0947581	0.351175
0.0585689	0.320735
0.308677	0.163045
0.12982	0.254478
0.0359816	0.272341
0.130949	0.238062
0.0807826	0.196427
0.151683	0.406334
0.284977	0.300559
	0.347274
	0.205667
	0.175603
	0.242513
	0.22843
	0.490912
	0.258947
	0.117071
	0.0715963
	0.554355
	0.109936
	0.293644
	0.151609
	0.326493
	0.22604
	0.255706
	0.225271
	0.368559
	0.258776
	0.293099
	0.297473
	0.121189
	0.434927
	0.242021
	0.188038
	0.186701
	0.250859
	0.295203
	0.190473
	0.232225
	0.098184
	0.308658
	0.17678
	0.342707
	0.2395
	0.0877588
	0.233644
	0.450433
	0.211597
	0.261377
	0.294004
	0.296882
	0.226473
	0.185753
	0.341003
	0.222492
	0.260337
	0.317237
	0.27923
	0.355105
	0.0491024
	0.323974
	0.283095
	0.506371
	0.226548
	0.597207
	0.211669
	0.288704
	0.0597828
	0.202764
	0.206639
	0.0792669
	0.217686
	0.169916
	0.179091
	0.346759
	0.116981
	0.140255
	0.1794
	0.102543
	0.30576
	0.350434
	0.183205
	0.240415
	0.191879
	0.215221
	0.159325
	0.150584
	0.131025
	0.450721
	0.289291
	0.39563
	0.130387
	0.244462
	0.235106
	0.212957
	0.190183
	0.167234
	0.292064
	0.291696
	0.221462
	0.126984
	0.206336
	0.0889696
	0.134492
	0.180175
	0.0778406
	0.309829
	0.145039
	0.113863
	0.0939735
	0.108162
	0.201241
	0.278307
	0.291153
	0.0638818
	0.0900368
	0.135198
	0.368397
	0.0943004
	0.104511
	0.145006
	0.180901
	0.0890733
	0.0813352
	0.103483
	0.0891358
	0.177083
	0.116794
	0.114489
	0.258528
	0.144792
	0.410958
	0.254888
	0.158907
	0.173829
	0.200433
	0.113718
	0.137319
	0.053407
	0.265784
	0.211319
	0.360989
	0.256585
	0.588276
	0.102567
	0.237665
	0.0955377
	0.137665
	0.0997705
	0.300654
	0.0248094
	0.147475
	0.0281067
	0.387882
	0.923604
	0.173968
	0.517979
	0.196431
	0.440789
	0.3908
	0.103779
	0.415253
	0.0840587
	0.305541
	0.165911
	0.462649
	0.289039
	0.380867
	0.19687
	0.28383
	0.170141
	0.141878
	0.311069
	0.411464
	0.316073
	0.32835
	0.11307
	0.043276
	0.472293
	0.347089
	0.0850006
	0.0956178
	0.500877
	0.12936
	0.445599
	0.148444
	0.245427
	0.204596
	0.0933422
	0.196851
	0.374314
	0.157088
	0.235432
	0.219399
	0.573986
	0.177471
	0.442645
	0.0642661
	0.421252
	0.505344
	0.328874
	0.433121
	0.461515
	0.24024
	0.512931
	0.231035
	0.127797
	0.285915
	0.0820447
	0.384602
	0.297381
	0.21299
	0.432893
	0.41355
	0.0779935
	0.063848
	0.293833
	0.0443784
	0.104472
	0.249408
	0.216123
	0.332388
	0.503464
	0.453494
	0.117069
	0.170994
	0.312256
	0.189734
	0.208373
	0.579032
	0.450901
	0.0825731
	0.214235
	0.403578
	0.178173
	0.0843392
	0.232754
	0.170256
	0.365987
	0.157228
	0.116694
	0.346072
	0.448508
	0.0871103
	0.364372
	0.216316
	0.39267
	0.375165
	0.0985912
	0.203137
	0.348106
	0.0354165
	0.0978617
	0.260087
	0.204072
	0.0514546
	0.170184
	0.254833
	0.119581
	0.239066
	0.538384
	0.337304
	0.110533
	0.367579
	0.333138
	0.282143
	0.218435
	0.2571
	0.0856866
	0.254026
	0.130523
	0.324993
	0.156617
	0.259737
	0.104376
	0.105721
	0.232239
	0.105965
	0.536104
	0.32462
	0.201055
	0.111816
	0.301521
	0.0952402
	0.300492
	0.345816
	0.211371
	0.415983
	0.106406
	0.115991
	0.458442
	0.119835
	0.321281
	0.112087
	0.295366
	0.250317
	0.157379
	0.0775993
	0.275761
	0.132298
	0.0473502
	0.214993
	0.16693
	0.354901
	0.24495
	0.218995
	0.0655378
	0.128391
	0.221719
	0.219036
	0.396219
	0.0646573
	0.144878
	0.125961
	0.240092
	0.159541
	0.0701831
	0.292409
	0.0691155
	0.196317
	0.404788
	0.29414
	0.169464
	0.367315
	0.224687
	0.372944
	0.15926
	0.136858
	0.380233
	0.29568
	0.227949
	0.15685
	0.157979
	0.341337
	0.161394
	0.186131
	0.530831
	0.303252
	0.445361
	0.33552
	0.202109
	0.28305
	0.383002
	0.117657
	0.0887396
	0.212776
	0.245322
	0.451766
	0.291681
	0.282645
	0.172555
	0.50991
	0.314371
	0.578936
	0.286513
	0.197146
	0.0589963
	0.0341729
	0.156497
	0.10488
	0.127358
	0.181331
	0.402298
	0
	0.206678
	0.0688412
	0.109232
	0.331201
	0.156111
	0.26417
	0.605728
	0.0971721
	0.27696
	0.160391
	0.151668
	0.153157
	0.452466
	0.138171
	0.188761
	0.173861
	0.189404
	0.205862
	0.0888112
	0.150595
	0.485712
	0.23181
	0.092185
	0.234684
	0.3031
	0.663979
	0.39366
	0.242239
	0.152673
	0.289497
	0.34374
	0.250092
	0.214019
	0.229936
	0.212988
	0.101521
	0.162837
	0.231419
	0.16432
	0.344266
	0.265546
	0.0866646
	0.385384
	0.64878
	0.211899
	0.0551006
	0.102996
	0.257886
	0.450959
	0.261782
	0.131277
	0.251507
	0.150948
	0.227922
	0.112419
	0.189505
	0.0176057
	0.298309
	0.0734751
	0.220786
	0.124519
	0.473212
	0.252463
	0.111927
	0.273126
	0.672112
	0.409383
	0.161082
	0.142479
	0.35539
	0.583375
	0.438631
	0.0722039
	0.246718
	0.180251
	0.253953
	0.427147
	0.396344
	0.338424
	0.217405
	0.341505
	0.357754
	0.288874
	0.280083
	0.296617
	0.424815
	0.607176
	0.143271
	0.142081
	0.202188

## Sheet: Figure 1B
Normal	Cancer
0.104643	0.0107512
0.249111	0.146539
0.048617	0.215214
0.148562	0.0379753
0.131939	0.0303046
0.182258	0.134434
0.206847	0.190994
0.243738	0.119896
0.490902	0.315708
0.0804835	0.0954646
0.288579	0.672251
0.0829871	0.126714
0.190958	0.536235
0.401397	0.193888
0.281397	0.132726
0.414652	0.060135
0.273235	0.382992
0.277056	0.179566
0.353571	0.27893
0.200021	0.0850304
0.445419	0.176805
0.254558	0.328944
0.351337	0.522469
0.320937	0.261082
0.443134	0.201258
0.190692	0.462932
0.118015	0.42336
0.163354	0.23177
0.039912	0.266459
0.0175073	0.104158
0.0318056	0.145633
0.135005	0.239066
0.0432725	0.113539
0.0473542	0.191898
0.0543466	0.1906
0.0265931	0.45541
0.0986249	0.113854
0.18077	0.188742
0.0904572	0.407802
0.0909135	0.213481
0.0763276	0.201666
0.0902405	0.530496
0.16917	0.252855
0.0729349	0.286365
0.0302703	0.267168
0.190972	0.0708437
0.147186	0.165763
0.0692101	0.229866
0.125259	0.260944
0.0580859	0.17275
0.137994	0.465528
0.28009	0.201754
	0.295619
	0.117944
	0.114793
	0.18914
	0.206573
	0.498312
	0.171001
	0.156293
	0.0930603
	0.499184
	0.0708744
	0.252003
	0.151609
	0.311907
	0.273678
	0.142245
	0.136166
	0.278211
	0.303212
	0.247354
	0.284421
	0.185199
	0.399608
	0.21062
	0.148101
	0.150189
	0.201407
	0.317413
	0.203137
	0.135965
	0.0854449
	0.336559
	0.110533
	0.244791
	0.139579
	0.0877588
	0.250137
	0.505472
	0.299124
	0.379662
	0.316309
	0.238444
	0.176339
	0.185753
	0.378693
	0.176627
	0.318725
	0.289347
	0.273702
	0.331199
	0.145821
	0.35495
	0.0865671
	0.388684
	0.214618
	0.506258
	0.148104
	0.147548
	0.112323
	0.0970944
	0.0947237
	0.0701146
	0.240427
	0.214428
	0.130623
	0.213164
	0.0984965
	0.115596
	0.192559
	0.0369372
	0.203499
	0.162393
	0.0700099
	0.205001
	0.0495157
	0.134647
	0.133148
	0.110625
	0.0811382
	0.295595
	0.33334
	0.409086
	0.136599
	0.147079
	0.169934
	0.212957
	0.110891
	0.142239
	0.385545
	0.280369
	0.257846
	0.0402203
	0.212377
	0.106489
	0.134492
	0.180175
	0.0275258
	0.285423
	0.17482
	0.10609
	0.112356
	0.132971
	0.158988
	0.163706
	0.211187
	0.089513
	0.0297426
	0.0220876
	0.275046
	0.105456
	0.148635
	0.078527
	0.0549166
	0.0828347
	0.0697717
	0.091819
	0.0817487
	0.1435
	0.065356
	0.134164
	0.134042
	0.154162
	0.261689
	0.124313
	0.211091
	0.209679
	0.150444
	0.251117
	0.194983
	0.122918
	0.316255
	0.0886058
	0.344877
	0.153266
	0.410958
	0.115426
	0.0858408
	0.0883307
	0.14417
	0.180848
	0.256112
	0.00842886
	0.122737
	0.067123
	0.282876
	0.666542
	0.137749
	0.478415
	0.232989
	0.379844
	0.430959
	0.177858
	0.308858
	0.0721392
	0.200321
	0.206393
	0.428837
	0.3186
	0.405515
	0.273277
	0.243221
	0.228042
	0.180457
	0.316326
	0.247669
	0.344297
	0.322244
	0.169033
	0.192796
	0.542783
	0.410914
	0.0919624
	0.0889644
	0.520739
	0.0694798
	0.364767
	0.184614
	0.293355
	0.204596
	0.116699
	0.144019
	0.291667
	0.118516
	0.258709
	0.30062
	0.391304
	0.0815262
	0.437168
	0.169812
	0.218837
	0.355762
	0.226272
	0.510196
	0.307369
	0.0841655
	0.442267
	0.123112
	0.0557042
	0.375497
	0.112959
	0.329476
	0.226679
	0.101663
	0.427265
	0.314077
	0.0988997
	0.144861
	0.229742
	0.105493
	0.0820536
	0.25512
	0.140782
	0.20233
	0.274785
	0.24775
	0.0624672
	0.136393
	0.10535
	0.0789014
	0.344294
	0.330545
	0.384144
	0.102612
	0.138341
	0.234326
	0.134269
	0.124257
	0.0921417
	0.0934182
	0.319731
	0.216505
	0.100658
	0.275594
	0.334516
	0.040886
	0.207695
	0.197667
	0.302919
	0.250496
	0.0985912
	0.157099
	0.23015
	0.127062
	0.157323
	0.192141
	0.143948
	0.0264879
	0.212515
	0.254833
	0.213243
	0.166469
	0.314835
	0.208191
	0.0905625
	0.344427
	0.289679
	0.414261
	0.289281
	0.119962
	0.0617081
	0.138
	0.104718
	0.188896
	0.13413
	0.126494
	0.0886314
	0.0921054
	0.225766
	0.0562054
	0.361965
	0.213577
	0.0507466
	0.143491
	0.301521
	0.235047
	0.444831
	0.448222
	0.296069
	0.449421
	0.176014
	0.207442
	0.419192
	0.173501
	0.521314
	0.112087
	0.420327
	0.28402
	0.139809
	0.0655909
	0.325316
	0.143556
	0.116337
	0.209303
	0.100502
	0.54756
	0.261645
	0.15146
	0.0478005
	0.0963631
	0.201984
	0.175653
	0.190862
	0.120924
	0.226331
	0.0618085
	0.162641
	0.106342
	0.0536717
	0.0425481
	0.0583331
	0.316301
	0.332247
	0.324695
	0.111152
	0.361072
	0.186093
	0.261684
	0.0946938
	0.0871625
	0.295119
	0.321693
	0.152335
	0.189901
	0.052294
	0.270917
	0.118945
	0.0886251
	0.445178
	0.310236
	0.371223
	0.390341
	0.130391
	0.268959
	0.245272
	0.128961
	0.0887396
	0.219729
	0.143595
	0.284428
	0.169882
	0.212323
	0.307915
	0.307116
	0.21026
	0.474483
	0.245285
	0.147456
	0.0770059
	0.0658519
	0.112883
	0.142064
	0.0988471
	0.0835001
	0.325224
	0.0737336
	0.285262
	0.02418
	0.0122465
	0.374413
	0.0935302
	0.25121
	0.416007
	0.0883775
	0.222489
	0.131198
	0.236023
	0.0968628
	0.449926
	0.207623
	0.302127
	0.1493
	0.13496
	0.138432
	0.121937
	0.10956
	0.45335
	0.225347
	0.0608809
	0.317016
	0.196071
	0.535799
	0.298777
	0.223889
	0.186017
	0.334084
	0.222395
	0.273229
	0.111231
	0.130012
	0.104243
	0.216532
	0.0726036
	0.162099
	0.147585
	0.413314
	0.265546
	0.0866646
	0.310674
	0.505639
	0.236054
	0.126516
	0.0745775
	0.284814
	0.473502
	0.261782
	0.122474
	0.257623
	0.226035
	0.182858
	0.173887
	0.269432
	0.058728
	0.214572
	0.184682
	0.191934
	0.107535
	0.406592
	0.318319
	0.142018
	0.375819
	0.675372
	0.317465
	0.087967
	0.15577
	0.260869
	0.344155
	0.64473
	0.110388
	0.159215
	0.201575
	0.196317
	0.284902
	0.366456
	0.275284
	0.270974
	0.280686
	0.306046
	0.288874
	0.304553
	0.247594
	0.256738
	0.457408
	0.17681
	0.15296
	0.231487

## Sheet: Figure 1C
6	7	8	9	10
0.350558	0.370383	0	0.266326	1.10096
0.485679	0.420649	0.302699	0.48353	1.67403
0.552352	0.439538	0.578123	0.491306	1.78159
0.60561	0.508382	0.653328	0.571429	1.81685
0.678072	0.527101	0.716546	0.586722
0.748273	0.563991	0.752394	0.610586
0.752379	0.604723	0.793183	0.62941
0.75244	0.627939	0.801486	0.660865
0.760204	0.63192	0.808744	0.69428
0.809533	0.643018	0.816076	0.710786
0.818661	0.643393	0.856421	0.715259
0.867945	0.656146	0.901322	0.759146
0.868303	0.657295	0.921837	0.774911
0.887859	0.660465	0.952981	0.782623
0.899498	0.689176	0.956308	0.794356
0.900356	0.689226	0.964792	0.796768
0.903822	0.694675	0.998887	0.799967
0.919643	0.698831	1.00555	0.812171
0.949385	0.708089	1.0396	0.814407
0.956759	0.709261	1.06269	0.814461
0.969267	0.709516	1.06519	0.823194
0.977783	0.712877	1.08179	0.827395
0.984775	0.714883	1.0893	0.845774
1.00164	0.736954	1.08951	0.868909
1.00233	0.753928	1.09283	0.880316
1.01859	0.754998	1.09759	0.913257
1.01878	0.764004	1.10687	0.913337
1.02931	0.764004	1.10693	0.933634
1.03251	0.767163	1.11249	0.933755
1.08733	0.767794	1.13087	0.934927
1.09891	0.770852	1.13753	0.947262
1.10205	0.776316	1.14878	0.959256
1.11477	0.780209	1.14968	0.965799
1.17577	0.780517	1.15875	0.971577
1.28383	0.784425	1.16133	0.974645
1.29506	0.794655	1.16807	0.98176
1.29736	0.794962	1.19014	0.991341
1.30624	0.804017	1.21149	0.999687
1.30645	0.814108	1.25138	1.00719
1.32973	0.823396	1.26335	1.01664
1.41881	0.831966	1.2647	1.01724
1.42959	0.834103	1.26735	1.02275
1.43447	0.838698	1.28099	1.04249
1.54512	0.839183	1.28264	1.04333
1.83558	0.840645	1.28503	1.06427
	0.842647	1.2876	1.08636
	0.848823	1.30621	1.09332
	0.860805	1.31525	1.09786
	0.862888	1.33088	1.09791
	0.872395	1.33523	1.10069
	0.874198	1.34005	1.11474
	0.875235	1.42279	1.11603
	0.877446	1.48673	1.12482
	0.883548	1.52742	1.13201
	0.886372	1.54148	1.13242
	0.889021	1.58723	1.13264
	0.891604	1.61837	1.14173
	0.89603	1.62428	1.15173
	0.899251	1.70253	1.16926
	0.902212	1.73792	1.17317
	0.906497	1.7463	1.18398
	0.917496	1.90447	1.18856
	0.929741		1.2002
	0.930394		1.21145
	0.933239		1.21332
	0.939819		1.22255
	0.941482		1.22348
	0.950443		1.22502
	0.952482		1.22698
	0.955563		1.23073
	0.95876		1.23155
	0.962445		1.23298
	0.962658		1.2393
	0.964825		1.25851
	0.965366		1.26383
	0.976561		1.27046
	0.977385		1.27635
	0.980975		1.28754
	0.983207		1.29405
	0.989014		1.30106
	0.997255		1.31229
	1.00719		1.316
	1.00863		1.32923
	1.009		1.34717
	1.01068		1.35338
	1.01319		1.35466
	1.01624		1.3548
	1.01861		1.35607
	1.02152		1.3636
	1.02315		1.36656
	1.02496		1.36714
	1.03845		1.36865
	1.03933		1.38612
	1.04048		1.38743
	1.041		1.39406
	1.04536		1.39666
	1.04868		1.40264
	1.04885		1.40331
	1.0496		1.40738
	1.06298		1.40813
	1.06436		1.41021
	1.06903		1.42951
	1.07991		1.44561
	1.0824		1.45457
	1.08492		1.45888
	1.09202		1.4625
	1.09345		1.46839
	1.09497		1.47111
	1.09991		1.48266
	1.1065		1.4887
	1.10672		1.48998
	1.11179		1.49174
	1.11314		1.49481
	1.11359		1.49514
	1.11383		1.50514
	1.11624		1.50792
	1.11727		1.5151
	1.12099		1.51717
	1.12142		1.53113
	1.12816		1.53723
	1.13062		1.54807
	1.13073		1.55222
	1.13332		1.56042
	1.1362		1.56796
	1.13662		1.57
	1.13678		1.57605
	1.14009		1.58105
	1.1478		1.60285
	1.14916		1.64598
	1.1508		1.64598
	1.151		1.64667
	1.15184		1.6492
	1.15497		1.65066
	1.157		1.6779
	1.15714		1.68697
	1.15963		1.73192
	1.16462		1.75248
	1.16896		1.84793
	1.17091
	1.17376
	1.17389
	1.1757
	1.17644
	1.18501
	1.19222
	1.19433
	1.19949
	1.20151
	1.20171
	1.21278
	1.21372
	1.21505
	1.21836
	1.22043
	1.2207
	1.22407
	1.22412
	1.22656
	1.23086
	1.23242
	1.23855
	1.23876
	1.2401
	1.24171
	1.25204
	1.25782
	1.26106
	1.26409
	1.26485
	1.26874
	1.27215
	1.28213
	1.28236
	1.28237
	1.28318
	1.28571
	1.28582
	1.29403
	1.29851
	1.30069
	1.30265
	1.30722
	1.30912
	1.30996
	1.31081
	1.31244
	1.31283
	1.31357
	1.32102
	1.32749
	1.33029
	1.33466
	1.337
	1.33958
	1.34268
	1.3465
	1.34683
	1.3493
	1.35504
	1.35607
	1.35975
	1.39584
	1.39619
	1.39752
	1.39826
	1.39954
	1.42312
	1.42518
	1.42704
	1.4402
	1.44564
	1.44581
	1.46313
	1.4669
	1.47544
	1.47567
	1.4764
	1.47689
	1.48675
	1.49158
	1.49633
	1.51061
	1.5142
	1.51566
	1.51723
	1.51973
	1.52017
	1.53132
	1.54004
	1.54118
	1.55295
	1.56702
	1.57022
	1.57274
	1.57995
	1.58702
	1.58715
	1.58882
	1.63469
	1.65988
	1.67478
	1.74949
	1.75361
	1.83358
	2.14689

## Sheet: Figure 1D
6	7	8	9	10
0.180384	0.294308	0.191675	0.453181	0.776607
0.459784	0.321163	0.399933	0.459875	1.5264
0.519053	0.329947	0.437291	0.562828	1.61256
0.594171	0.364907	0.654908	0.597947	1.6485
0.613197	0.367747	0.661567	0.610586
0.639178	0.394329	0.675026	0.630224
0.650026	0.534787	0.675265	0.715259
0.655204	0.547824	0.693234	0.733831
0.664783	0.563291	0.705213	0.737185
0.684704	0.57702	0.705239	0.74658
0.741853	0.579658	0.744543	0.758473
0.752379	0.627407	0.747326	0.778542
0.75244	0.638739	0.75297	0.787475
0.76046	0.650735	0.756781	0.793511
0.779546	0.651501	0.809472	0.794146
0.806316	0.653463	0.817631	0.806905
0.818661	0.655359	0.821514	0.812171
0.852248	0.685593	0.840062	0.815153
0.852401	0.695613	0.90322	0.817631
0.870322	0.699074	0.927052	0.819478
0.875281	0.699552	0.930928	0.836102
0.887859	0.700946	0.941004	0.846114
0.897781	0.70181	0.942574	0.875106
0.90221	0.708506	0.946103	0.889509
0.908785	0.708778	0.951532	0.893151
0.914153	0.720259	0.992271	0.900334
0.944127	0.726548	1.00273	0.92643
0.953059	0.733928	1.08333	0.950058
0.954291	0.737821	1.09347	0.952855
0.977783	0.741262	1.09347	0.968492
1.0094	0.742929	1.10687	0.974304
1.05874	0.751271	1.12189	0.981533
1.06018	0.754967	1.13412	0.994871
1.06754	0.760483	1.14787	1.00132
1.10205	0.765117	1.15291	1.00835
1.16635	0.769178	1.15399	1.00892
1.17236	0.770204	1.16397	1.01054
1.17427	0.777427	1.18671	1.0124
1.19136	0.777789	1.18784	1.02251
1.21735	0.812593	1.19946	1.04458
1.35218	0.812693	1.20256	1.04699
1.35308	0.818892	1.21149	1.05011
1.38042	0.822848	1.22749	1.05094
1.41901	0.8235	1.23601	1.05279
1.68308	0.825322	1.25429	1.05466
	0.829683	1.26376	1.07521
	0.834013	1.30262	1.08024
	0.843911	1.32039	1.08747
	0.844291	1.32976	1.08843
	0.844403	1.34973	1.09611
	0.849505	1.35569	1.09625
	0.860805	1.36029	1.09791
	0.864837	1.39496	1.09823
	0.865844	1.42282	1.09829
	0.867273	1.42363	1.09894
	0.867291	1.43576	1.10239
	0.867574	1.4402	1.11052
	0.869032	1.48555	1.11687
	0.871986	1.60053	1.1182
	0.873936	1.65064	1.12792
	0.877187	1.65234	1.12975
	0.879259	1.88038	1.13011
	0.888747		1.14324
	0.889503		1.15622
	0.894261		1.18408
	0.895445		1.18823
	0.896532		1.191
	0.899864		1.20148
	0.907573		1.20184
	0.90954		1.22236
	0.912445		1.22348
	0.913374		1.22471
	0.913978		1.22854
	0.921572		1.23635
	0.922606		1.23726
	0.925606		1.23997
	0.927417		1.24553
	0.92923		1.24887
	0.930378		1.25296
	0.932306		1.25597
	0.934519		1.25839
	0.941695		1.26904
	0.943598		1.26951
	0.945321		1.27383
	0.945464		1.27631
	0.946231		1.27635
	0.948726		1.27805
	0.951697		1.27977
	0.954903		1.28347
	0.956633		1.28614
	0.961719		1.30037
	0.966958		1.30213
	0.967141		1.31067
	0.968427		1.31091
	0.973622		1.31122
	0.973751		1.31302
	0.98261		1.31359
	0.983207		1.31426
	0.985933		1.31704
	0.992381		1.32078
	0.993101		1.3226
	0.993315		1.32585
	0.995653		1.32791
	0.997295		1.32852
	0.998316		1.32913
	1.0067		1.33233
	1.01619		1.33544
	1.01704		1.35995
	1.02003		1.36093
	1.0206		1.36246
	1.02279		1.36618
	1.02495		1.37292
	1.02496		1.39666
	1.02551		1.4264
	1.02787		1.43068
	1.0339		1.45567
	1.03939		1.45673
	1.04192		1.48614
	1.04533		1.49418
	1.04536		1.50069
	1.04601		1.508
	1.053		1.5222
	1.05373		1.5222
	1.05438		1.52786
	1.05583		1.52844
	1.05678		1.54449
	1.05874		1.55206
	1.06571		1.57334
	1.06903		1.57722
	1.0729		1.58155
	1.0854		1.58991
	1.08721		1.5912
	1.09129		1.5926
	1.09442		1.60115
	1.09978		1.67532
	1.10347		1.68623
	1.10394		1.81603
	1.10582		1.85201
	1.10626
	1.10689
	1.10926
	1.11059
	1.11214
	1.11287
	1.11455
	1.11498
	1.12517
	1.1274
	1.13201
	1.1375
	1.14014
	1.14182
	1.14327
	1.15305
	1.15568
	1.1574
	1.15964
	1.16162
	1.17048
	1.17839
	1.18246
	1.18379
	1.19812
	1.20024
	1.20153
	1.20348
	1.20925
	1.21044
	1.2119
	1.21362
	1.21937
	1.22428
	1.2259
	1.23113
	1.23876
	1.24512
	1.24879
	1.24982
	1.253
	1.25706
	1.26049
	1.26377
	1.26526
	1.27834
	1.28102
	1.28737
	1.29222
	1.29397
	1.29582
	1.29595
	1.29753
	1.29956
	1.3017
	1.32465
	1.32773
	1.32823
	1.33601
	1.33723
	1.33803
	1.33804
	1.34868
	1.34942
	1.35069
	1.35267
	1.35391
	1.35555
	1.35568
	1.36443
	1.37187
	1.38337
	1.38454
	1.39031
	1.39167
	1.39236
	1.39323
	1.41034
	1.41211
	1.41924
	1.44058
	1.44877
	1.44902
	1.46233
	1.46442
	1.47255
	1.4734
	1.47588
	1.48328
	1.48416
	1.48562
	1.48843
	1.50546
	1.52871
	1.53343
	1.53931
	1.54776
	1.58239
	1.58304
	1.62549
	1.63337
	1.64196
	1.64532
	1.65794
	1.67267
	1.7937
	1.84273

## Sheet: Figure 1E
Months	Low Sig-7	High Sig-7	Months	Low Sig-9	High Sig-9
16.29	0		20.4	0
45.27	0		109.49	0
69.48	0		3.68	0
3.68	0		75.85	0
59.63	0		67.87	0
6.21	0		2.99	0
20.4	0		50.66	0
25.69	0		45.27	0
3.75	0		21.88	0
52.89	0		6.96	0
2.99	0		22.04	0
21.58	0		22.34	0
1.77	0		15.57	0
24.51	0		8.21	0
86.07	0		21.12	0
12.98	0		39.36	0
67.28	0		165.05	0
42.77	0		2.99	0
75.85	0		12.98	0
44.81	0		69.48	0
56.93	0		5.68	0
29.2	0		19.55	0
88.17	0		40.28	0
21.12	0		19.35	0
16.82	0		32.88	0
8.97	0		60.18	0
22.04	0		6.21	0
140.08	0		122.08	0
165.05	0		63.96	0
32.88	0		16.29	0
23.65	0		32.59	0
15.05	0		16.82	0
6.96	0		22.34	0
63.96	0		86.07	0
4.93	0		4.4	0
51.41	0		15.64	0
17.84	0		20.17	0
44.78	0		37.78	0
2.99	0		24.01	0
20.2	0		24.51	0
37.78	0		44.88	0
24.54	0		45.27	0
15.97	0		44.78	0
30.35	0		51.41	0
34.92	0		32.29	0
50.66	0		24.54	0
46.48	0		64.65	0
48	0		140.08	0
6.08	0		6.64	0
24.01	0		14.72	0
25.92	0		14.52	0
25.3	0		56.93	0
28.58	0		17.21	0
21.88	0		17.84	0
20.17	0		20.2	0
39.91	0		20.57	0
58.15	0		67.28	0
16.82	0		6.44	0
101.71	0		16.69	0
32.42	0		39.91	0
55.72	0		27.89	0
63.44	0		41.39	0
15.8	0		1.02	0
64.65	0		18.82	0
6.44	0		40.14	0
109.49	0		12.61	0
40.64	0		42.77	0
60.18	0		27.1	0
40.14	0		53.32	0
21.94	0		45.37	0
32.65	0		63.44	0
48.49	0		51.77	0
17.15	0		46.48	0
49.9	0		15.97	0
31.77	0		21.58	0
4.4	0		67.41	0
12.91	0		40.64	0
35.15	0		27.56	0
60.18	0		6.47	0
40.28	0		13.7	0
27.1	0		42.05	0
53.32	0		20.04	0
8.87	0		25.33	0
26.64	0		35.41	0
41.39	0		22.31	0
47.4	0		4.93	0
22.34	0		25.16	0
23	0		72.21	0
66.13	0		30.29	0
20.24	0		30.35	0
9.26	0		4.3	0
15.64	0		35.15	0
66.62	0		21.94	0
19.35	0		44.81	0
12.61	0		23.65	0
14.75	0		15.05	0
12.19	0		66.62	0
13.7	0		52.89	0
5.68	0		3.48	0
11.47	0		25.13	0
27.56	0		58.15	0
55.88	0		19.74	0
23.92	0		59.63	0
1.02	0		16.82	0
14.72	0		20.24	0
17.44	0		32.65	0
13.27	0		1.02	0
50.69	0		113.24	0
13.47	0		14.19	0
37.94	0		15.57	0
18.82	0		68.3	0
15.57	0		55.72	0
28.25	0		48	0
67.87	0		21.78	0
3.68	0		10.78	0
6.47	0		29.2	0
19.74	0		3.68	0
67.94	0		38.9	0
113.24	0		9.26	0
30.55	0		2.99	0
42.05	0		22.5	0
22.31	0		27.07	0
45.27	0		23	0
58.28	0		66.13	0
30.35	0		37.98	0
35.41	0		49.7	0
15.57	0		31.47	0
27.27	0		35.05	0
62.06	0		12.91	0
23.78	0		22.54	0
19.55	0		12.35	0
16.69	0		37.02	0
25.16	0		23.92	0
21.78	0		26.64	0
8.64	0		12.19	0
45.37	0		15.8	0
4.86	0		21.85	0
14.52	0		25.16	0
32.59	0		88.27	0
22.34	0		3.75	0
2.99	0		4.86	0
69.22	0		25.49	0
21.94	0		49.9	0
1.02	0		69.22	0
40.97	0		55.88	0
20.04	0		4.76	0
30.81	0		16.2	0
24.01	0		29.89	0
58.18	0		48.49	0
32.03	0		32.16	0
49.84	0		37.94	0
37.98	0		13.47	0
25.66	0		74.87	0
4.76	0		63.99	0
10.78	0		13.27	0
32.16	0		62.06	0
49.7	0		1.77	0
44.88	0		35.41	0
25.33	0		56.7	0
67.41	0		40.97	0
36.4	0		17.28	0
26.97	0		88.17	0
88.27	0		12.68	0
39.36	0		25.92	0
6.64	0		11.56	0
45.43	0		13.3	0
1.02	0		32.42	0
18.1	0		25.85	0
41.59	0		27.17	0
22.54	0		7.56	0
20.57	0		11.47	0
44.84	0		31.77	0
8.21	0		61.99	0
114.29	0		1.25	0
14.45	0		44.84	0
30.98	0		17.15	0
25.49	0		46.25	0
17.21	0		28.58	0
45.11	0		1.02	0
12.35	0		25.66	0
17.21	0		36.01	0
1.02	0		101.71	0
4.3	0		47.4	0
83.51	0		6.08	0
27.83	0		28.15	0
6.27	0		17.44	0
30.29	0		26.97	0
4.53	0		67.94	0
28.81	0		47.86	0
21.85	0		8.97	0
21.94	0		28.25	0
18.82	0		80.49	0
51.77	0		22.04	0
6.01	0		14.03	0
4.34	0		30.55	0
38.9	0		60.18	0
14.19	0		68.1	0
12.68	0		24.01	0
56.7	0		30.35	0
22.5	0		1.97	0
14.03	0		32.03	0
37.02	0		41.59	0
25.85	0		2.04	0
119.28	0		45.11	0
12.42	0		31.93	0
46.25	0		64.55	0
16.2	0		30.85	0
28.15	0		67.54	0
64.55	0		45.7	0
68.3	0		14.75	0
37.25	0		23.78	0
36.01	0		10.61	0
10.55	0		42.21	1
66.89	1		6.8	1
60.91	1		36.93	1
33.05	1		66.89	1
21.29	1		21.29	1
82.29	1		11.6	1
42.21	1		21.35	1
9.59	1		7.06	1
7.06	1		39.22	1
53.68	1		17.12	1
39.22	1		9.59	1
33.57	1		22.9	1
6.8	1		14.22	1
24.31	1		82.29	1
44.09	1		60.91	1
24.7	1		23.26	1
22.9	1		53.68	1
2.6	1		33.05	1
25.16	1		29.37	1
2.46	1		24.31	1
6.5	1		6.44	1
29.37	1		3.84	1
14.22	1		5.91	1
23.26	1		7.1	1
11.6	1		33.57	1
13.8	1		30.39	1
6.44	1		43.63	1
31.64	1		6.5	1
22.31	1		2.46	1
63.24	1		32	1
10.09	1		25.16	1
30.91	1		63.24	1
30.32		0	10.55		0
9.03		0	1.02		0
32.98		0	36.4		0
13.14		0	29.83		0
1.25		0	50.69		0
1.58		0	21.94		0
28.98		0	27.83		0
27.89		0	13.14		0
11.99		0	32.98		0
15.87		0	8.64		0
64.45		0	25.07		0
46.48		0	4.53		0
17.28		0	84.49		0
80.49		0	25.69		0
31.96		0	14.82		0
63.99		0	58.18		0
47.86		0	28.68		0
62.91		0	32		0
11.56		0	27.27		0
27.07		0	17.74		0
3.48		0	45.43		0
3.19		0	60.05		0
35.05		0	25.3		0
28.68		0	2		0
60.05		0	83.51		0
23.85		0	9.03		0
47.11		0	43.99		0
72.21		0	49.77		0
45.11		0	56.5		0
13.3		0	8.87		0
40.01		0	38.34		0
1.02		0	3.19		0
25.13		0	37.25		0
84.49		0	18.82		0
28.22		0	25.46		0
67.54		0	30.81		0
61.99		0	21.94		0
24.38		0	66.92		0
29.83		0	1.02		0
56.5		0	82.85		0
2.04		0	14.45		0
32		0	34.92		0
19.65		0	58.28		0
35.41		0	30.32		0
141.1		0	4.34		0
38.93		0	28.81		0
31.47		0	17.97		0
1.97		0	68.63		0
15.41		0	23.55		0
82.29		0	30.98		0
12.16		0	22.73		0
36.73		0	62.06		0
74.87		0	1.58		0
38.34		0	8.84		0
17.74		0	22.86		0
32.29		0	62.91		0
19.02		0	45.11		0
36.24		0	24.57		0
58.41		0	46.48		0
23.55		0	30.91		0
78.94		0	58.84		0
28.38		0	22.54		0
66.92		0	28.98		0
25.16		0	10.12		0
35.25		0	40.01		0
62.06		0	57.82		0
27.17		0	25.3		0
8.84		0	15.41		0
22.04		0	19.65		0
68.63		0	11.99		0
122.08		0	12.42		0
17.28		0	47.11		0
61.63		0	36.73		0
22.73		0	78.94		0
7		0	23.32		0
45.7		0	58.41		0
82.85		0	47.11		0
30.91		0	17.21		0
25.46		0	64.45		0
41.36		0	2.99		0
93.63		0	114.29		0
2.73		0	3.78		0
49.77		0	4.2		0
30.85		0	19.02		0
29.89		0	48.52		0
31.93		0	34.63		0
33.11		0	65.21		0
23.69		0	6.27		0
14.82		0	36.3		0
26.02		0	80.98		0
25.3		0	1.61		0
57.82		0	17.94		0
1.61		0	23.85		0
42.9		0	113.01		0
13.01		0	46.88		0
45.43		0	119.28		0
80.98		0	16.95		0
43.99		0	12.16		0
36.3		0	45.43		0
68.1		0	28.71		0
23.32		0	18.1		0
22.54		0	53.88		0
38.67		0	49.84		0
23.78		0	35.25		0
20.89		0	13.01		0
52.92		0	15.87		0
3.78		0	3.09		0
45.86		0	31.96		0
46.88		0	23.69		0
48.52		0	36.24		0
30.81		0	28.22		0
10.12		0	23.78		0
16.95		0	61.63		0
10.61		0	38.93		0
7.56		0	41.79		0
30.95		0	93.63		0
86.33		0	18.17		0
58.84		0	45.86		0
2.99		0	82.29		0
47.11		0	17.28		0
47.6		0	9.53		0
18.17		0	25.26		0
35.81		0	19.15		0
17.94		0	0.89		0
9.53		0	5.85		0
9.99		0	33.11		0
10.81		0	4.27		0
65.21		0	26.02		0
40.11		0	86.33		0
58.41		0	58.41		0
19.15		0	6.01		0
0.89		0	42.9		0
3.09		0	30.91		0
17.97		0	41.36		0
38.47		0	30.95		0
2		0	27		0
24.57		0	22.4		0
34.63		0	47.6		0
25.07		0	38.67		0
0.92		0	94.28		0
22.86		0	15.54		0
17.41		0	77.1		0
11.66		0	24.38		0
41.82		0	28.38		0
4.2		0	20.89		0
2.33		0	2.33		0
22.4		0	7		0
94.28		0	141.1		0
41.79		0	28.52		0
5.85		0	41.82		0
27.66		0	9.99		0
0.76		0	55.52		0
2.04		0	35.81		0
28.52		0	10.81		0
30.49		0	0.92		0
48		0	52.92		0
44.51		0	30.81		0
44.84		0	28.15		0
30.91		0	2.73		0
2.2		0	48		0
1.45		0	44.51		0
28.71		0	2.2		0
77.1		0	40.11		0
31.41		0	14.95		0
48.09		0	0.76		0
53.88		0	44.84		0
37.32		0	38.47		0
113.01		0	13.01		0
13.01		0	2.04		0
27		0	37.32		0
60.09		0	44.71		0
2.99		0	60.09		0
15.54		0	38.07		0
4.27		0	27.66		0
25.26		0	48.09		0
44.71		0	37.22		0
38.07		0	31.41		0
14.95		0	1.45		0
55.52		0	30.49		0
28.15		0	2.99		0
37.22		0	6.96		0
6.96		0	17.41		0
11.5		0	11.66		0
21.35		1	11.5		0
36.93		1	73.36		1
7.1		1	10.09		1
17.12		1	10.81		1
34.82		1	6.34		1
30.39		1	2.6		1
3.84		1	24.7		1
43.63		1	18.36		1
5.91		1	4.3		1
39.98		1	22.31		1
17.94		1	62.71		1
45.2		1	3.45		1
45.47		1	39.98		1
46.75		1	44.09		1
33.15		1	45.2		1
49.47		1	11.3		1
81.24		1	81.24		1
18.36		1	1.87		1
6.47		1	46.75		1
62.71		1	8.71		1
10.81		1	12.48		1
32		1	34.82		1
26.91		1	13.8		1
30.88		1	21.81		1
22.73		1	31.64		1
69.12		1	45.47		1
6.34		1	30.91		1
77.33		1	6.67		1
73.36		1	14.03		1
6.67		1	17.94		1
1.87		1	5.58		1
19.91		1	4.34		1
4.3		1	11.53		1
9.66		1	32.52		1
8.71		1	69.12		1
12.48		1	48.39		1
3.45		1	26.91		1
48.39		1	14.52		1
11.3		1	6.47		1
14.03		1	16.82		1
4.34		1	33.15		1
32.52		1	19.91		1
16.82		1	20.3		1
11.53		1	49.47		1
7.1		1	77.33		1
5.58		1	13.96		1
71.02		1	1.68		1
1.68		1	48.49		1
21.81		1	7.1		1
14.52		1	57.69		1
20.3		1	4.07		1
4.99		1	4.07		1
13.96		1	71.02		1
57.69		1	9.66		1
48.49		1	4.99		1
4.07		1	22.73		1
4.07		1	11.99		1
11.99		1	35.09		1
35.09		1	30.88		1
32.03		1	12.48		1
12.48		1	32.03		1

## Sheet: Figure 1F
Month	Low Sig-7	High Sig-7		Month	Low Sig-9	High Sig-9
45.73	0			104.05	0
22.7	0			45.73	0
30.19	0			46.42	0
35.06	0			30.19	0
56.84	0			56.84	0
46.42	0			74.12	0
8.18	0			60.85	0
10.81	0			35.06	0
32.69	0			76.45	0
5.78	0			5.78	0
13.86	0			22.7	0
49.02	0			8.18	0
18.96	0			45.54	0
51.65	0			39.66	0
24.28	0			59.14	0
56.94	0			126.1	0
48.43	0			49.02	0
42.38	0			102.54	0
23	0			56.94	0
51.58	0			51.65	0
8.84	0			13.86	0
39.66	0			10.81	0
45.54	0			51.58	0
43.47	0			8.84	0
26.22	0			48.43	0
12.98	0			41.76	0
26.68	0			26.68	0
41.76	0			62.36	0
55.2	0			98.6	0
59.14	0			116.83	0
58.97	0			42.38	0
42.94	0			24.28	0
42.94	0			51.35	0
56.15	0			128.43	0
25	0			83.85	0
37.68	0			55.2	0
128.43	0			18.96	0
126.1	0			77.8	0
116.83	0			61.37	0
115.09	0			23	0
104.05	0			58.97	0
102.54	0			32.69	0
100.21	0			12.98	0
98.6	0			42.94	0
83.85	0			50.89	0
77.8	0			48.56	0
77.37	0			60.06	0
76.45	0			61.5	0
74.12	0			77.37	0
62.36	0			42.94	0
61.37	0			85.32	0
60.85	0			10.38	0
59.14	0			25	0
58.97	0			115.09	0
56.94	0			69.09	0
56.84	0			43.47	0
56.15	0			5.95	1
55.2	0			64.76	1
51.65	0			92.98	1
51.58	0			28.65	1
51.35	0			16.82	1
50.89	0			55.39	1
49.02	0			13.04	1
48.43	0			9.86	1
46.42	0			27.6	1
45.73	0			19.02	1
45.54	0			68.04	1
43.53	0			18.5	1
43.47	0			1.61	1
43.3	0			13.21	1
42.94	0			58.02		0
42.94	0			100.21		0
42.38	0			26.22		0
41.76	0			11.83		0
39.66	0			56.15		0
37.68	0			43.3		0
35.06	0			43.53		0
32.69	0			37.59		0
30.19	0			37.68		0
26.68	0			28.06		0
26.22	0			38.77		0
25	0			62.65		0
24.28	0			38.21		0
23	0			43.83		0
22.7	0			52.17		0
18.96	0			51.85		0
13.86	0			36.01		0
12.98	0			58.91		0
10.81	0			1.87		0
10.38	0			82.17		0
8.84	0			60.45		0
8.18	0			49.35		0
5.78	0			61.7		0
92.98	1			26.84		0
68.04	1			31.61		0
64.76	1			149.19		0
55.39	1			47.61		0
28.65	1			93.14		0
27.6	1			45.37		0
19.02	1			84.31		0
18.5	1			49.84		0
16.82	1			56.87		0
13.21	1			59.17		0
13.04	1			54.54		0
5.95	1			39.85		0
1.61	1			52.47		0
149.19		0		78.16		0
104.38		0		46.49		0
93.14		0		66.1		0
89.5		0		104.38		0
85.32		0		77.11		0
84.31		0		30.52		0
82.86		0		82.86		0
82.17		0		48.43		0
78.16		0		47.34		0
77.11		0		30.03		0
70.18		0		70.18		0
69.09		0		89.5		0
66.1		0		39.95		1
62.65		0		1.41		1
61.7		0		3.71		1
61.5		0		30.56		1
60.45		0		3.94		1
60.06		0		2.56		1
59.17		0		20.04		1
58.91		0		18.83		1
58.02		0		5.72		1
56.87		0		31.8		1
54.54		0		1.38		1
52.47		0		1.38		1
52.17		0		18		1
51.85		0		53.82		1
49.84		0		2.89		1
49.35		0		4.11		1
48.56		0		64.66		1
48.43		0		35.35		1
47.61		0		27.86		1
47.34		0		2.92		1
46.49		0		2.1		1
45.37		0		11.79		1
43.83		0
39.85		0
38.77		0
38.21		0
37.59		0
36.01		0
31.61		0
30.52		0
30.03		0
28.06		0
26.84		0
11.83		0
1.87		0
64.66		1
53.82		1
39.95		1
35.35		1
31.8		1
30.56		1
27.86		1
20.04		1
18.83		1
18		1
11.79		1
9.86		1
5.72		1
4.11		1
3.94		1
3.71		1
2.92		1
2.89		1
2.56		1
2.1		1
1.41		1
1.38		1
1.38		1

## Sheet: Figure 1G
B cells		Plasma cells		T cells CD8		T cells CD4		NK cells		Monocytes		Dendritic cells		Mast cells		Eosinophils		Neutrophils
Mean	SD	Mean	SD	Mean	SD	Mean	SD	Mean	SD	Mean	SD	Mean	SD	Mean	SD	Mean	SD	Mean	SD
2.32774	0.400319	1	0	3.74645	0.264727	1	0	1	0	5.51675	0.169035	11.2058	0.813558	1	0.437466	1	0	1	2.83493

## Sheet: Figure 1H
B cells		Plasma cells		T cells CD8		T cells CD4		NK cells		Monocytes		Dendritic cells		Mast cells		Eosinophils		Neutrophils
Mean	SD	Mean	SD	Mean	SD	Mean	SD	Mean	SD	Mean	SD	Mean	SD	Mean	SD	Mean	SD	Mean	SD
2.18667	0.263402	1	0	2.69417	0.241992	1	0	1	0	5.64644	0.202003	9.86924	0.649903	1	0.304566	1	0	18.9293	3.93477

## Sheet: Figure 1I
CD68	Sig-7
2.23917	0.471234
2.68311	0.913279
2.79437	1.14473
2.19169	0.66009
2.2674	0.288182
2.52471	0.955987
2.68505	1.03871
2.55399	0.634887
3.13329	1.53294
2.40545	0.763808
3.66749	1.88946
2.69075	0.975929
3.36696	1.8395
2.96827	1.31978
2.70136	1.02231
2.48676	0.591344
3.01387	1.58392
2.82594	1.23299
3.03186	1.43149
2.46323	0.798226
2.64634	0.93881
3.00863	1.37576
3.43087	1.7295
2.90072	1.12246
2.93125	1.09765
3.3185	1.56221
3.29136	1.545
2.96911	1.37969
2.76713	1.15639
2.7569	1.09613
2.59104	0.905541
2.84735	1.23402
2.58162	0.679303
2.93974	1.03376
2.87808	1.22835
3.36091	1.64769
2.75401	0.779683
2.94944	1.06591
3.09275	1.4773
2.88026	1.25335
2.93017	1.33584
3.42376	1.69069
2.88152	1.14671
3.09616	1.40362
3.07887	1.34945
2.46815	0.995845
2.67318	1.21936
2.93941	1.25638
2.86278	1.18381
2.71509	1.08557
2.94623	1.49514
2.77556	1.31181
3.03869	1.39683
2.78415	1.10851
2.6556	1.03097
2.78574	1.1936
2.98487	1.16218
3.3877	1.62305
2.7708	1.22877
2.72348	0.848011
2.20515	0.653488
3.32015	1.71181
2.48061	0.821512
2.95149	1.29853
2.7858	0.96214
3.12165	1.35993
2.9435	1.15672
2.84015	1.22195
2.7425	1.15496
2.96723	1.4333
2.99452	1.22842
3.0808	1.29748
2.9484	1.3059
2.7055	0.862791
3.19213	1.53983
2.75826	1.19253
2.64393	1.06408
2.89155	1.0606
2.8948	1.21165
3.14708	1.30154
2.80475	1.07039
2.46131	0.775106
3.11315	1.32709
2.57779	1.03417
2.91122	1.38883
2.67162	1.18699
2.51521	0.730511
3.00774	1.17396
3.14457	1.56342
2.89521	1.12286
2.98923	1.23384
2.91749	1.29924
2.99956	1.30478
2.8218	1.15773
2.76404	1.05812
2.95688	1.38586
2.6458	1.14854
2.89505	1.23168
2.92954	1.34304
2.90119	1.27023
3.06387	1.41039
2.49383	0.523678
3.18115	1.35536
2.69207	1.27791
3.18021	1.64516
2.81922	1.15789
3.33623	1.76912
2.71193	1.12307
2.83652	1.28894
2.51827	0.589319
2.57963	1.10138
2.5835	1.11088
2.24342	0.691395
2.95146	1.13733
2.81177	1.01529
2.56978	1.04043
2.70639	0.926878
2.86025	1.04126
2.4132	0.792743
3.07634	1.32165
3.07243	1.40232
2.72342	1.0514
2.90375	1.189
2.49757	1.07401
2.68189	1.1315
2.63303	0.985074
2.6747	0.959041
2.47935	0.896673
3.12187	1.56386
2.97752	1.29008
3.08614	1.47795
2.63297	0.894535
2.83154	1.19785
2.81249	1.17723
2.76729	1.12612
2.75983	1.06963
2.59793	1.00777
2.88205	1.29549
3.14614	1.29475
2.90951	1.14614
2.43108	0.88296
2.28225	0.908185
3.1201	1.04333
2.30763	0.684538
2.92607	1.32928
2.55323	0.941966
2.58795	0.836226
2.40369	0.757502
2.54035	0.81474
2.62392	1.0976
2.87932	1.2937
2.27223	0.612472
2.29454	0.740563
2.51018	0.9105
3.08615	1.43303
2.52462	0.758891
2.3509	0.800552
2.53262	0.941856
2.86534	1.04529
2.59274	0.736333
2.40268	0.701176
2.41986	0.796471
2.5801	0.736599
2.68666	1.03499
2.55552	0.846997
2.68203	0.83855
2.65432	1.22789
2.70369	0.94119
2.72362	1.22023
2.61703	0.983838
2.79445	1.02612
2.65391	1.0956
2.83512	0.835692
2.66465	0.917408
2.31213	0.551145
3.09714	1.24297
2.90156	1.12218
3.15147	1.42046
2.77814	1.2238
3.14906	1.75732
2.70861	0.79284
2.8671	1.18292
2.43962	0.91855
2.74473	0.781581
3.07856	1.31198
2.63242	0.949519
2.43218	0.362998
3.12404	1.46535
3.7531	2.1625
2.69997	1.02651
3.31064	1.66156
2.85163	1.08557
3.07889	1.5488
2.86488	1.47012
2.6957	0.797659
3.0639	1.50926
2.66499	0.713813
2.90301	1.32124
2.75535	1.00402
3.32164	1.58168
3.02836	1.28959
3.18004	1.45382
3.00744	1.08668
2.83897	1.27936
2.78444	1.01591
2.65404	0.932043
3.05444	1.3316
3.10031	1.50327
2.94476	1.34089
3.13054	1.36328
2.74558	0.83329
2.77545	0.484015
3.10514	1.59594
2.84946	1.39651
2.48897	0.718115
2.48059	0.764445
3.2389	1.63735
2.47763	0.891062
3.16254	1.55613
2.72704	0.952498
2.85908	1.19996
2.67702	1.10588
2.4597	0.754831
2.5814	1.08663
3.1007	1.44294
2.58349	0.978512
2.96865	1.17796
2.88211	1.14134
3.39188	1.7383
2.58074	1.03606
3.27188	1.55163
2.47446	0.614593
3.04913	1.51865
3.15321	1.28347
2.43107	0.704512
3.05491	1.46
2.92197	1.30575
2.7852	1.1262
3.20283	1.53672
3.0378	1.50658
2.69601	0.685279
2.31723	0.612278
3.05821	1.29889
2.53626	0.491756
2.64865	0.800397
3.05869	1.20854
2.75164	1.11509
3.19796	1.74504
3.05844	1.56412
2.81744	1.12917
3.12327	1.49073
2.76332	1.03795
2.62512	0.715093
2.76351	1.17197
2.6197	1.01624
2.90573	1.42896
2.68441	0.978913
2.55426	0.846631
3.07285	1.39474
3.18461	1.5605
2.4166	0.727619
3.09504	1.42624
2.87398	1.13409
3.1046	1.47316
3.07882	1.44437
2.60039	0.776753
2.78133	1.10229
2.86448	1.39828
2.28574	0.424982
2.56677	0.773759
2.85662	1.23117
2.61203	1.10459
2.30486	0.53888
2.59908	1.01604
2.90967	1.22011
2.47688	0.857052
2.75924	1.18602
3.30659	1.68997
3.02258	1.37928
2.35933	0.823804
3.17846	1.43164
3.19397	1.37187
2.93667	1.27604
2.7917	1.13907
2.65195	1.2249
2.55054	0.721235
2.84948	1.35721
2.69923	0.977115
2.67533	0.805294
2.67919	1.1708
2.27795	0.806252
3.16831	1.68679
2.81928	1.35652
2.47825	1.09714
2.59883	0.828638
3.14397	1.31362
2.59548	0.76287
3.12327	1.31166
3.14481	1.3943
2.93896	1.12235
3.17749	1.51041
2.66075	0.807953
2.73425	0.84408
3.05598	1.57543
2.71067	0.857965
2.99404	1.35044
2.64007	0.829634
3.02737	1.30185
2.846	1.21048
2.69718	0.97937
2.46574	0.683378
3.01645	1.26328
2.73664	0.900936
2.51716	0.512079
2.67716	1.13098
2.79652	1.0069
3.1932	1.41004
2.929	1.19892
2.7141	1.14039
2.17922	0.62155
2.60355	0.887773
2.99225	1.14675
2.86188	1.14048
3.07284	1.47889
2.47272	0.61674
2.75332	0.941464
2.33131	0.879473
2.83076	1.0853
3.05898	1.49267
3.09872	1.29949
2.66095	1.01403
3.0574	1.4312
2.71449	1.15361
3.10743	1.44065
2.39853	0.984874
2.75738	0.915914
3.11197	1.45278
2.9718	1.30246
2.69294	1.16108
2.64358	0.977804
2.46142	0.981151
2.9208	1.38643
2.77243	0.991087
2.71892	1.05912
3.33172	1.6795
3.106	1.31691
3.06015	1.55576
2.9727	1.37613
2.94432	1.09976
2.90416	1.27782
3.05862	1.45736
2.66512	0.850116
2.33491	0.734898
2.88309	1.12568
2.77278	1.19972
3.18596	1.56541
2.86475	1.29472
3.00447	1.27702
2.90649	1.02261
3.43529	1.65019
2.84006	1.33773
3.38076	1.7449
2.87978	1.28464
2.67602	1.08738
2.48132	0.584762
2.23605	0.414982
2.48985	0.976761
2.74973	0.80199
2.73501	0.884244
2.80774	1.04643
3.09735	1.48868
2.09075	0
2.73363	1.11097
2.37154	0.639205
2.37451	0.818843
2.98114	1.3684
2.4801	0.975628
3.03022	1.23965
3.29129	1.7803
2.53543	0.770943
2.95841	1.26569
2.66154	0.98818
2.79161	0.962329
2.58242	0.96684
3.20258	1.56647
2.7872	0.920169
2.96114	1.06595
2.64779	1.02621
2.88837	1.06761
2.60819	1.10899
2.64969	0.735173
2.75485	0.959064
3.18603	1.61555
2.85692	1.16983
2.38564	0.749885
2.86119	1.17633
2.87601	1.31662
3.60277	1.85499
3.05882	1.47477
2.63961	0.965381
2.93456	1.29048
2.82672	1.39065
3.02748	1.21
2.6875	1.12864
2.70075	1.12619
2.80022	0.788665
2.4886	0.99524
2.74557	1.16896
2.6543	0.99949
3.10765	1.39158
2.86317	1.2425
2.48231	0.725644
3.18081	1.46125
3.59868	1.83576
2.93268	1.12358
2.46709	0.561567
2.35197	0.794562
2.99718	1.22655
3.26939	1.56422
2.86619	1.23471
2.68852	0.89752
2.93553	1.21303
2.86042	0.960152
2.72185	1.16102
2.56662	0.830895
2.94084	1.06789
2.47913	0.257342
2.94715	1.30751
2.511	0.663014
2.79099	1.14457
2.72808	0.874471
3.09374	1.59729
3.02288	1.21508
2.51933	0.829026
2.8706	1.25797
3.47252	1.8652
3.20229	1.49997
2.80297	0.990172
2.75148	0.933931
2.96218	1.41089
3.14885	1.75083
3.2846	1.5455
2.44319	0.656596
2.92251	1.20274
2.71359	1.04353
2.99393	1.21824
3.23561	1.52782
3.23826	1.4791
3.11184	1.38127
3.05585	1.13666
3.12121	1.38673
3.07922	1.41495
3.05617	1.28926
3.09877	1.27193
2.9189	1.30425
3.03703	1.52422
3.46553	1.78218
2.75132	0.936424
2.62936	0.932673
3.1045	1.09995

## Sheet: Figure 1J
CD68	Sig-9
2.23917	0.17315
2.68311	0.94663
2.79437	1.13152
2.19169	0.444975
2.2674	0.382468
2.52471	0.907991
2.68505	1.07174
2.55399	0.858165
3.13329	1.3402
2.40545	0.763808
3.66749	1.86537
2.69075	0.882043
3.36696	1.68698
2.96827	1.07914
2.70136	0.902359
2.48676	0.591344
3.01387	1.45733
2.82594	1.04171
3.03186	1.26964
2.46323	0.71826
2.64634	1.03425
3.00863	1.36437
3.43087	1.66786
2.90072	1.23325
2.93125	1.09765
3.3185	1.58211
3.29136	1.52195
2.96911	1.16976
2.76713	1.24436
2.7569	0.799164
2.59104	0.943836
2.84735	1.18602
2.58162	0.83504
2.93974	1.07405
2.87808	1.0707
3.36091	1.57089
2.75401	0.8362
2.94944	1.06591
3.09275	1.49748
2.88026	1.12738
2.93017	1.09866
3.42376	1.67904
2.88152	1.21593
3.09616	1.28436
3.07887	1.24582
2.46815	0.649625
2.67318	1.00361
2.93941	1.16544
2.86278	1.23296
2.71509	1.02316
2.94623	1.58597
2.77556	1.09888
3.03869	1.30234
2.78415	0.851171
2.6556	0.839667
2.78574	1.06694
2.98487	1.11072
3.3877	1.63368
2.7708	1.01831
2.72348	0.976163
2.20515	0.753625
3.32015	1.63492
2.48061	0.649779
2.95149	1.21409
2.7858	0.96214
3.12165	1.33316
2.9435	1.25909
2.84015	0.933192
2.7425	0.91368
2.96723	1.2682
2.99452	1.31684
3.0808	1.20412
2.9484	1.28053
2.7055	1.05668
3.19213	1.48437
2.75826	1.12052
2.64393	0.951452
2.89155	0.957848
2.8948	1.09802
3.14708	1.34336
2.80475	1.1023
2.46131	0.72014
3.11315	1.37797
2.57779	0.823771
2.91122	1.19856
2.67162	0.924716
2.51521	0.730511
3.00774	1.21011
3.14457	1.6439
2.89521	1.30906
2.98923	1.45183
2.91749	1.34133
2.99956	1.18466
2.8218	1.03301
2.76404	1.05812
2.95688	1.45025
2.6458	1.03376
2.89505	1.34577
2.92954	1.2902
2.90119	1.25913
3.06387	1.3684
2.49383	0.9444
3.18115	1.41013
2.69207	0.725195
3.18021	1.46666
2.81922	1.13007
3.33623	1.645
2.71193	0.951495
2.83652	0.949755
2.51827	0.830506
2.57963	0.770595
2.5835	0.760679
2.24342	0.645851
2.95146	1.18904
2.81177	1.12962
2.56978	0.895331
2.70639	0.84263
2.86025	1.07575
2.4132	0.436958
3.07634	1.10319
3.07243	0.993957
2.72342	0.645301
2.90375	1.10688
2.49757	0.526395
2.68189	0.908695
2.63303	0.903753
2.6747	0.824124
2.47935	0.700258
3.12187	1.30231
2.97752	1.37224
3.08614	1.49951
2.63297	0.915091
2.83154	0.948301
2.81249	1.01534
2.76729	1.12612
2.75983	0.825119
2.59793	0.933174
2.88205	1.46154
3.14614	1.27249
2.90951	1.22646
2.43108	0.461865
2.28225	0.908185
3.1201	1.04333
2.30763	0.357711
2.92607	1.2825
2.55323	1.02883
2.58795	0.806712
2.40369	0.830621
2.54035	0.903162
2.62392	0.98407
2.87932	1.12187
2.27223	0.738268
2.29454	0.377562
2.51018	0.305288
3.08615	1.26184
2.52462	0.804249
2.3509	0.9531
2.53262	0.687838
2.86534	0.560451
2.59274	0.708166
2.40268	0.644061
2.41986	0.748284
2.5801	0.703105
2.68666	0.937142
2.55552	0.620557
2.68203	0.907104
2.65432	0.9067
2.70369	0.96981
2.72362	0.873748
2.61703	1.12164
2.79445	1.11825
2.65391	0.958613
2.83512	1.21219
2.66465	1.0819
2.31213	0.868871
3.09714	1.34121
2.90156	0.734262
3.15147	1.39263
2.77814	0.967133
3.14906	1.50247
2.70861	0.841995
2.8671	0.721914
2.43962	0.939266
2.74473	1.04513
3.07856	1.22281
2.63242	0.868228
2.43218	0.630096
3.12404	1.27747
3.7531	1.85822
2.69997	0.918825
3.31064	1.60492
2.85163	1.17248
3.07889	1.45213
2.86488	1.53373
2.6957	1.0371
3.0639	1.32747
2.66499	0.656263
2.90301	1.09533
2.75535	1.11028
3.32164	1.53044
3.02836	1.34554
3.18004	1.49382
3.00744	1.25827
2.83897	1.19514
2.78444	1.16129
2.65404	1.04409
3.05444	1.34135
3.10031	1.20479
2.94476	1.39164
3.13054	1.35221
2.74558	1.01282
2.77545	1.07637
3.10514	1.69599
2.84946	1.50241
2.48897	0.748921
2.48059	0.73586
3.2389	1.66543
2.47763	0.642543
3.16254	1.42691
2.72704	1.05511
2.85908	1.29799
2.67702	1.10588
2.4597	0.846659
2.5814	0.938782
3.1007	1.2947
2.58349	0.853235
2.96865	1.22827
2.88211	1.31192
3.39188	1.47094
2.58074	0.702085
3.27188	1.54327
2.47446	1.015
3.04913	1.14001
3.15321	1.44492
2.43107	0.832896
3.05491	1.36533
2.92197	1.1582
2.7852	0.789235
3.20283	1.52803
3.0378	1.3372
2.69601	0.778027
2.31723	0.941409
3.05821	1.16515
2.53626	0.804404
2.64865	0.704548
3.05869	1.22071
2.75164	1.39162
3.19796	1.36723
3.05844	1.45923
2.81744	0.920733
3.12327	1.17549
2.76332	0.907451
2.62512	0.873551
2.76351	0.749692
2.6197	0.755149
2.90573	1.34761
2.68441	1.13453
2.55426	0.785177
3.07285	1.26295
3.18461	1.37433
2.4166	0.466771
3.09504	1.11346
2.87398	1.08869
3.1046	1.31629
3.07882	1.21088
2.60039	0.776753
2.78133	0.97853
2.86448	1.16608
2.28574	0.883233
2.56677	0.979189
2.85662	1.07468
2.61203	0.938553
2.30486	0.348144
2.59908	1.12506
2.90967	1.22011
2.47688	1.1268
2.75924	1.0056
3.30659	1.33862
3.02258	1.11464
2.35933	0.742884
3.17846	1.39185
3.19397	1.29083
2.93667	1.50771
2.7917	1.29005
2.65195	0.858416
2.55054	0.600334
2.84948	1.06631
2.69923	0.906992
2.67533	0.749537
2.67919	1.15609
2.27795	0.568258
3.16831	1.42213
2.81928	1.12758
2.47825	0.534343
2.59883	0.937158
3.14397	1.31362
2.59548	1.17711
3.12327	1.55494
3.14481	1.56008
2.93896	1.30324
3.17749	1.56189
2.66075	1.0321
2.73425	1.11285
3.05598	1.51544
2.71067	1.02523
2.99404	1.66623
2.64007	0.829634
3.02737	1.51721
2.846	1.27973
2.69718	0.92545
2.46574	0.621838
3.01645	1.35779
2.73664	0.93734
2.51716	0.845345
2.67716	1.11736
2.79652	0.784543
3.1932	1.70253
2.929	1.23441
2.7141	0.961693
2.17922	0.515084
2.60355	0.767551
2.99225	1.09945
2.86188	1.0311
3.07284	1.07137
2.47272	0.861835
2.75332	1.15738
2.33131	0.600907
2.83076	1.34132
3.05898	1.37029
3.09872	1.35667
2.66095	0.82612
3.0574	1.42061
2.71449	1.05901
3.10743	1.23448
2.39853	0.760552
2.75738	0.727849
3.11197	1.30139
2.9718	1.3512
2.69294	0.96433
2.64358	1.06891
2.46142	0.544202
2.9208	1.25349
2.77243	0.854776
2.71892	0.734368
3.33172	1.55547
3.106	1.33004
3.06015	1.43778
2.9727	1.46937
2.94432	0.894537
2.90416	1.24949
3.05862	1.19962
2.66512	0.889698
2.33491	0.734898
2.88309	1.14211
2.77278	0.93745
3.18596	1.28053
2.86475	1.01519
3.00447	1.1246
2.90649	1.3257
3.43529	1.32421
2.84006	1.11964
3.38076	1.59915
2.87978	1.19964
2.67602	0.949473
2.48132	0.680494
2.23605	0.623259
2.48985	0.8326
2.74973	0.932622
2.73501	0.777807
2.80774	0.711248
3.09735	1.35762
2.09075	0.664314
2.73363	1.28218
2.37154	0.326143
2.37451	0.192842
2.98114	1.4431
2.4801	0.755634
3.03022	1.21241
3.29129	1.51045
2.53543	0.73329
2.95841	1.14853
2.66154	0.897257
2.79161	1.17928
2.58242	0.769662
3.20258	1.56264
2.7872	1.11326
2.96114	1.31478
2.64779	0.95513
2.88837	0.909718
2.60819	0.921031
2.64969	0.865411
2.75485	0.820073
3.18603	1.56782
2.85692	1.15512
2.38564	0.595634
2.86119	1.34266
2.87601	1.08466
3.60277	1.68637
3.05882	1.30841
2.63961	1.05883
2.93456	1.37357
2.82672	1.14831
3.02748	1.25817
2.6875	0.826402
2.70075	0.799484
2.80022	1.13461
2.4886	0.658616
2.74557	0.993126
2.6543	0.949863
3.10765	1.5062
2.86317	1.2425
2.48231	0.725644
3.18081	1.33086
3.59868	1.64412
2.93268	1.17934
2.46709	0.881371
2.35197	0.668544
2.99718	1.2813
3.26939	1.59773
2.86619	1.23471
2.68852	0.867318
2.93553	1.22599
2.86042	1.15671
2.72185	1.05048
2.56662	1.02631
2.94084	1.25046
2.47913	0.583199
2.94715	1.12997
2.511	1.05529
2.79099	1.07413
2.72808	0.812335
3.09374	1.49553
3.02288	1.34502
2.51933	0.932479
2.8706	1.44546
3.47252	1.86928
3.20229	1.34344
2.80297	0.731438
2.75148	0.974605
2.96218	1.23279
3.14885	1.39138
3.2846	1.83061
2.44319	0.823233
2.92251	0.984743
2.71359	1.09843
2.99393	1.08528
3.23561	1.28147
3.23826	1.42974
3.11184	1.26231
3.05585	1.2536
3.12121	1.27313
3.07922	1.3222
3.05617	1.28926
3.09877	1.31937
2.9189	1.20463
3.03703	1.22414
3.46553	1.57388
2.75132	1.03425
2.62936	0.966216
3.1045	1.1691

[truncated: 37 more sheets: Figure 2D, Figure 2E, Figure 2F, Figure 2G, Figure 2H, Figure 2J, Figure 3A, Figure 3B, Figure 3C, Figure 3D, Figure 3F, Figure 3G, Figure 3H, Figure 3J, Figure 4B, Figure 4C, Figure 4H, Figure 4I, Figure 5C, Figure 5D …]
